# Supplementary material for: Aptamer-Functionalized Gold Nanoparticles for Drug Delivery to Gynecological Carcinoma Cells
Source: Cancers (Basel). 2021 Aug 11;13(16):4038. doi: 10.3390/cancers13164038 (PMC8391588; doi:10.3390/cancers13164038)
Supplement: Supplementary file 1 [file cancers-13-04038-s001.zip]

Archive with 1 entries (1 files):
- cancers-1295676-supplementary.pdf
